# Supplementary material for: Murine endothelial serine palmitoyltransferase 1 (SPTLC1) is required for vascular development and systemic sphingolipid homeostasis
Source: eLife. 2022 Oct 5;11:e78861. doi: 10.7554/eLife.78861 (PMC9578713; doi:10.7554/eLife.78861)
Supplement: Figure 1—source data 2. [file elife-78861-fig1-data2.zip]

Archive with 24 entries (21 files):
- Figure 1C/
- __MACOSX/._Figure 1C
- Figure 1C/.DS_Store
- __MACOSX/Figure 1C/._.DS_Store
- Figure 1C/Blots with lane information.pptx
- __MACOSX/Figure 1C/._Blots with lane information.pptx
- Figure 1C/Exp 1/
- __MACOSX/Figure 1C/._Exp 1
- Figure 1C/Exp 2+3/
- __MACOSX/Figure 1C/._Exp 2+3
- Figure 1C/Exp 1/Exp1 Actin.tif
- __MACOSX/Figure 1C/Exp 1/._Exp1 Actin.tif
- Figure 1C/Exp 1/Exp1 SPTLC1.tif
- __MACOSX/Figure 1C/Exp 1/._Exp1 SPTLC1.tif
- Figure 1C/Exp 1/Exp1 eNOS.tif
- __MACOSX/Figure 1C/Exp 1/._Exp1 eNOS.tif
- Figure 1C/Exp 2+3/Exp2 + Exp3 Actin.tif
- __MACOSX/Figure 1C/Exp 2+3/._Exp2 + Exp3 Actin.tif
- Figure 1C/Exp 2+3/Exp2 Actin.tif
- Figure 1C/Exp 2+3/Exp4 eNOS SPTLC1.tif
- __MACOSX/Figure 1C/Exp 2+3/._Exp4 eNOS SPTLC1.tif
- Figure 1C/Exp 2+3/Exp 2 eNOS SPTLC1.tif
- __MACOSX/Figure 1C/Exp 2+3/._Exp 2 eNOS SPTLC1.tif
- Figure 1C/Exp 2+3/Exp3 Actin.tif
