# Supplementary material for: Murine endothelial serine palmitoyltransferase 1 (SPTLC1) is required for vascular development and systemic sphingolipid homeostasis
Source: eLife. 2022 Oct 5;11:e78861. doi: 10.7554/eLife.78861 (PMC9578713; doi:10.7554/eLife.78861)
Supplement: Figure 1—figure supplement 2—source data 1. [file elife-78861-fig1-figsupp2-data1.zip]

Archive with 8 entries (7 files):
- Figure 1 - Supplement 2 - Source Data/
- __MACOSX/._Figure 1 - Supplement 2 - Source Data
- Figure 1 - Supplement 2 - Source Data/SPTLC1.tif
- __MACOSX/Figure 1 - Supplement 2 - Source Data/._SPTLC1.tif
- Figure 1 - Supplement 2 - Source Data/Actin.tif
- __MACOSX/Figure 1 - Supplement 2 - Source Data/._Actin.tif
- Figure 1 - Supplement 2 - Source Data/Blots with lane information.pptx
- __MACOSX/Figure 1 - Supplement 2 - Source Data/._Blots with lane information.pptx
