# Supplementary material for: Murine endothelial serine palmitoyltransferase 1 (SPTLC1) is required for vascular development and systemic sphingolipid homeostasis
Source: eLife. 2022 Oct 5;11:e78861. doi: 10.7554/eLife.78861 (PMC9578713; doi:10.7554/eLife.78861)
Supplement: Figure 1—figure supplement 4—source data 1. [file elife-78861-fig1-figsupp4-data1.zip]

Archive with 14 entries (13 files):
- Figure 1 - Supplement 4/
- __MACOSX/._Figure 1 - Supplement 4
- Figure 1 - Supplement 4/p-eNOS and b-actin.tif
- __MACOSX/Figure 1 - Supplement 4/._p-eNOS and b-actin.tif
- Figure 1 - Supplement 4/Blots with lane information.pptx
- __MACOSX/Figure 1 - Supplement 4/._Blots with lane information.pptx
- Figure 1 - Supplement 4/Total eNOS and SPTLC1.tif
- __MACOSX/Figure 1 - Supplement 4/._Total eNOS and SPTLC1.tif
- Figure 1 - Supplement 4/~$Blots with lane information.pptx
- __MACOSX/Figure 1 - Supplement 4/._~$Blots with lane information.pptx
- Figure 1 - Supplement 4/p-eNOS and b-actin Marker.tif
- __MACOSX/Figure 1 - Supplement 4/._p-eNOS and b-actin Marker.tif
- Figure 1 - Supplement 4/Total eNOS and SPTLC1 Marker.tif
- __MACOSX/Figure 1 - Supplement 4/._Total eNOS and SPTLC1 Marker.tif
