# Supplementary material for: Murine endothelial serine palmitoyltransferase 1 (SPTLC1) is required for vascular development and systemic sphingolipid homeostasis
Source: eLife. 2022 Oct 5;11:e78861. doi: 10.7554/eLife.78861 (PMC9578713; doi:10.7554/eLife.78861)
Supplement: Figure 5—source data 1. [file elife-78861-fig5-data1.zip]

Archive with 68 entries (62 files):
- Figure 5D/
- __MACOSX/._Figure 5D
- Figure 5D/.DS_Store
- __MACOSX/Figure 5D/._.DS_Store
- Figure 5D/Exp 3/
- __MACOSX/Figure 5D/._Exp 3
- Figure 5D/Exp 4/
- __MACOSX/Figure 5D/._Exp 4
- Figure 5D/Exp 5/
- __MACOSX/Figure 5D/._Exp 5
- Figure 5D/Exp 2/
- __MACOSX/Figure 5D/._Exp 2
- Figure 5D/Blots with Lane Information.pptx
- __MACOSX/Figure 5D/._Blots with Lane Information.pptx
- Figure 5D/Exp 1/
- __MACOSX/Figure 5D/._Exp 1
- Figure 5D/Exp 3/Actin Marker.tif
- __MACOSX/Figure 5D/Exp 3/._Actin Marker.tif
- Figure 5D/Exp 3/Total ERK Marker.tif
- __MACOSX/Figure 5D/Exp 3/._Total ERK Marker.tif
- Figure 5D/Exp 3/.DS_Store
- __MACOSX/Figure 5D/Exp 3/._.DS_Store
- Figure 5D/Exp 3/Actin.tif
- __MACOSX/Figure 5D/Exp 3/._Actin.tif
- Figure 5D/Exp 3/Phospho-ERK Marker.tif
- __MACOSX/Figure 5D/Exp 3/._Phospho-ERK Marker.tif
- Figure 5D/Exp 3/Phospho-ERK.tif
- __MACOSX/Figure 5D/Exp 3/._Phospho-ERK.tif
- Figure 5D/Exp 3/Total ERK.tif
- __MACOSX/Figure 5D/Exp 3/._Total ERK.tif
- Figure 5D/Exp 4/Actin Marker.tif
- __MACOSX/Figure 5D/Exp 4/._Actin Marker.tif
- Figure 5D/Exp 4/Total ERK Marker.tif
- __MACOSX/Figure 5D/Exp 4/._Total ERK Marker.tif
- Figure 5D/Exp 4/Actin.tif
- __MACOSX/Figure 5D/Exp 4/._Actin.tif
- Figure 5D/Exp 4/Phospho-ERK Marker.tif
- __MACOSX/Figure 5D/Exp 4/._Phospho-ERK Marker.tif
- Figure 5D/Exp 4/Phospho-ERK.tif
- __MACOSX/Figure 5D/Exp 4/._Phospho-ERK.tif
- Figure 5D/Exp 4/Total ERK.tif
- __MACOSX/Figure 5D/Exp 4/._Total ERK.tif
- Figure 5D/Exp 2/Actin Marker.tif
- __MACOSX/Figure 5D/Exp 2/._Actin Marker.tif
- Figure 5D/Exp 2/Total ERK Marker.tif
- __MACOSX/Figure 5D/Exp 2/._Total ERK Marker.tif
- Figure 5D/Exp 2/.DS_Store
- __MACOSX/Figure 5D/Exp 2/._.DS_Store
- Figure 5D/Exp 2/Actin.tif
- __MACOSX/Figure 5D/Exp 2/._Actin.tif
- Figure 5D/Exp 2/Phospho-ERK Marker.tif
- __MACOSX/Figure 5D/Exp 2/._Phospho-ERK Marker.tif
- Figure 5D/Exp 2/Phospho-ERK.tif
- __MACOSX/Figure 5D/Exp 2/._Phospho-ERK.tif
- Figure 5D/Exp 2/Total ERK.tif
- __MACOSX/Figure 5D/Exp 2/._Total ERK.tif
- Figure 5D/Exp 1/Total ERK Marker.tif
- __MACOSX/Figure 5D/Exp 1/._Total ERK Marker.tif
- Figure 5D/Exp 1/Actin.tif
- __MACOSX/Figure 5D/Exp 1/._Actin.tif
- Figure 5D/Exp 1/Actin Marker.jpg
- __MACOSX/Figure 5D/Exp 1/._Actin Marker.jpg
- Figure 5D/Exp 1/Phospho-ERK Marker.tif
- __MACOSX/Figure 5D/Exp 1/._Phospho-ERK Marker.tif
- Figure 5D/Exp 1/Phospho-ERK.tif
- __MACOSX/Figure 5D/Exp 1/._Phospho-ERK.tif
- Figure 5D/Exp 1/Total ERK.tif
- __MACOSX/Figure 5D/Exp 1/._Total ERK.tif
