# Supplementary material for: Murine endothelial serine palmitoyltransferase 1 (SPTLC1) is required for vascular development and systemic sphingolipid homeostasis
Source: eLife. 2022 Oct 5;11:e78861. doi: 10.7554/eLife.78861 (PMC9578713; doi:10.7554/eLife.78861)
Supplement: Figure 7—figure supplement 1—source data 1. [file elife-78861-fig7-figsupp1-data1.zip]

Archive with 8 entries (7 files):
- Figure 7 - Supplment 1 - Source Data/
- __MACOSX/._Figure 7 - Supplment 1 - Source Data
- Figure 7 - Supplment 1 - Source Data/HDL and Protein - Coommassie staining Image.png
- __MACOSX/Figure 7 - Supplment 1 - Source Data/._HDL and Protein - Coommassie staining Image.png
- Figure 7 - Supplment 1 - Source Data/ApoM - Western Blotting Image.png
- __MACOSX/Figure 7 - Supplment 1 - Source Data/._ApoM - Western Blotting Image.png
- Figure 7 - Supplment 1 - Source Data/Blots with lane information.pptx
- __MACOSX/Figure 7 - Supplment 1 - Source Data/._Blots with lane information.pptx
